# Supplementary material for: Brain Health and Cognition in Older Adults: Roadmap and Milestones towards the Implementation of Preventive Strategies
Source: Brain Sci. 2024 Jan 6;14(1):55. doi: 10.3390/brainsci14010055 (PMC10813413; doi:10.3390/brainsci14010055)
Supplement: Supplementary file 1 [file brainsci-14-00055-s001.zip]

Archive with 1 entries (1 files):
- brainsci-2770342-supplementary.pdf
